# Supplementary material for: Accurate, scalable and integrative haplotype estimation
Source: Nat Commun. 2019 Nov 28;10:5436. doi: 10.1038/s41467-019-13225-y (PMC6882857; doi:10.1038/s41467-019-13225-y)
Supplement: Supplementary file 4 — Source Data [file 41467_2019_13225_MOESM4_ESM.xlsx]

## Sheet: Figure 2a
N	Beagle5-default	Eagle2-default	SHAPEIT3-K200	SHAPEIT4-P=1	SHAPEIT4-P=2	SHAPEIT4-P=4
10000	1.05304	1.21386	1.35711	1.62694	1.21174	1.04675
20000	0.719955	0.932215	1.05236	1.2	0.854795	0.726318
50000	0.419444	0.583146	0.728364	0.740484	0.483455	0.407096
100000	0.257181	0.385506	0.532543	0.45073	0.308845	0.249227
200000	0.170444	0.251575	0.372856	0.298239	0.196806	0.165747
300000	0.140446	0.203927	0.308769	0.235137	0.153551	0.135219
400000	0.12522	0.178171	0.267862	0.202033	0.139158	0.117493

## Sheet: Figure2b
N	Beagle5-default	Eagle2-default	SHAPEIT3-K200	SHAPEIT4-P=1	SHAPEIT4-P=2	SHAPEIT4-P=4
10000	7.73806	9.16972	32.7928	1.18556	2.24889	4.79222
20000	15.2869	19.5181	66.4308	2.21278	4.18111	8.92833
50000	42.8472	49.8842	164.702	4.97806	9.32833	19.6894
100000	90.875	111.282	378.881	9.04139	16.6164	34.7656
200000	186.207	278.428	853.288	16.2336	29.5794	60.8469
300000	277.529	409.868	1333.53	23.3614	41.6625	84.875
400000	381.092	604.152	1821.87	30.0133	53.2206	105.068

## Sheet: Figure2c
N	Beagle5-default	Eagle2-default	SHAPEIT3-K200	SHAPEIT4-P=1	SHAPEIT4-P=2	SHAPEIT4-P=4
10000	0	0	0	0	0	0
20000	-0.0122232	0.0642665	0.0128881	-0.0667763	-0.0704052	-0.0684558
50000	0.107442	0.0880192	0.00450465	-0.160216	-0.170405	-0.178275
100000	0.174391	0.213583	0.155379	-0.237371	-0.261129	-0.274542
200000	0.203191	0.518192	0.301031	-0.315359	-0.342354	-0.365149
300000	0.195518	0.489934	0.355512	-0.343166	-0.382473	-0.409634
400000	0.231225	0.647138	0.388923	-0.367104	-0.408368	-0.451881

## Sheet: Figure2d
Method	K or P value	SER	Time (s)	SERlow	SERhigh
beagle5	140	0.277862	186800	0.269025	0.286987
beagle5	280	0.257181	393548	0.248685	0.265967
beagle5	560	0.252939	742680	0.244514	0.261653
eagle	5000	0.449063	338140	0.437801	0.460614
eagle	10000	0.385506	400971	0.375079	0.396223
eagle	20000	0.328843	544948	0.319221	0.338755
shapeit3	100	0.644127	855544	0.630623	0.657918
shapeit3	200	0.532543	1363970	0.52027	0.545103
shapeit4	1	0.456184	33578	0.444832	0.467824
shapeit4	2	0.295891	60916	0.286769	0.305302
shapeit4	3	0.263771	92750	0.255165	0.272667
shapeit4	4	0.247788	127290	0.23945	0.256415
shapeit4	5	0.240364	164620	0.232154	0.248863
shapeit4	6	0.236349	204845	0.228209	0.244779
shapeit4	7	0.229077	246541	0.221065	0.237378
shapeit4	8	0.224532	286932	0.216601	0.232752
shapeit4	9	0.224759	335116	0.216824	0.232983

## Sheet: Figure3a-c
N reference 10000
N targets	Beagle5-default	Eagle2-default	SHAPEIT4-P=1	SHAPEIT4-P=2	SHAPEIT4-P=4
500	1.03645	1.0291	1.36401	1.16319	1.06395
5000	0.870401	0.920094	1.17493	0.983954	0.888051
50000	0.372401	0.510574	0.590872	0.436867	0.366189
N reference 20000
N targets	Beagle5-default	Eagle2-default	SHAPEIT4-P=1	SHAPEIT4-P=2	SHAPEIT4-P=4
500	0.707153	0.774876	0.971	0.813131	0.741242
5000	0.648142	0.774876	0.90108	0.73397	0.66208
50000	0.336343	0.464592	0.526786	0.379143	0.327328
N reference 50000
N targets	Beagle5-default	Eagle2-default	SHAPEIT4-P=1	SHAPEIT4-P=2	SHAPEIT4-P=4
500	0.40096	0.478076	0.576631	0.463608	0.415807
5000	0.376719	0.478076	0.545875	0.440276	0.40346
50000	0.26612	0.37225	0.396642	0.298239	0.260438
N reference 100000
N targets	Beagle5-default	Eagle2-default	SHAPEIT4-P=1	SHAPEIT4-P=2	SHAPEIT4-P=4
500	0.252181	0.324147	0.355584	0.278998	0.25559
5000	0.248015	0.324147	0.354675	0.283467	0.253621
50000	0.199533	0.274907	0.29377	0.216047	0.191655
N reference 200000
N targets	Beagle5-default	Eagle2-default	SHAPEIT4-P=1	SHAPEIT4-P=2	SHAPEIT4-P=4
500	0.165899	0.218698	0.242333	0.188776	0.167793
5000	0.163854	0.218698	0.244	0.184231	0.168323
50000	0.151127	0.218698	0.219305	0.164914	0.14893
N reference 300000
N targets	Beagle5-default	Eagle2-default	SHAPEIT4-P=1	SHAPEIT4-P=2	SHAPEIT4-P=4
500	0.13787	0.171656	0.186352	0.150294	0.131431
5000	0.136431	0.171656	0.185594	0.144082	0.13128
50000	0.128401	0.171656	0.175141	0.137416	0.12272
N reference 400000
N targets	Beagle5-default	Eagle2-default	SHAPEIT4-P=1	SHAPEIT4-P=2	SHAPEIT4-P=4
500	0.114538	0.1509	0.163096	0.127265	0.118705
5000	0.119311	0.1509	0.168853	0.128856	0.114387
50000	0.115523	0.1509	0.163323	0.130522	0.11022

## Sheet: Figure3d-f
N reference 10000
N targets	Beagle5-default	Eagle2-default	SHAPEIT4-P=1	SHAPEIT4-P=2	SHAPEIT4-P=4
[1,]	1.16333	0.3475	0.0869444	0.153056	0.317778
[2,]	10.4503	4.81278	0.670278	1.26944	2.57194
[3,]	89.5178	71.6006	5.41222	10.4919	21.8436
N reference 20000
N targets	Beagle5-default	Eagle2-default	SHAPEIT4-P=1	SHAPEIT4-P=2	SHAPEIT4-P=4
500	1.18667	0.349167	0.0758333	0.136667	0.230556
5000	9.34333	3.99778	0.635	1.14972	2.40778
50000	86.9922	79.8094	5.45694	10.1744	21.1142
N reference 50000
N targets	Beagle5-default	Eagle2-default	SHAPEIT4-P=1	SHAPEIT4-P=2	SHAPEIT4-P=4
500	1.19917	0.423333	0.0941667	0.137778	0.235556
5000	9.73167	4.03917	0.573056	1.01028	2.05278
50000	85.4539	60.3411	4.59611	8.95528	23.6778
N reference 100000
N targets	Beagle5-default	Eagle2-default	SHAPEIT4-P=1	SHAPEIT4-P=2	SHAPEIT4-P=4
500	1.59389	0.415	0.217222	0.263889	0.398611
5000	10.8397	4.14333	0.781111	1.28667	2.38806
50000	89.8461	60.0783	6.03333	10.8064	21.6517
N reference 200000
N targets	Beagle5-default	Eagle2-default	SHAPEIT4-P=1	SHAPEIT4-P=2	SHAPEIT4-P=4
500	2.36694	0.466111	0.4025	0.438333	0.533611
5000	11.1133	4.665	0.856667	1.33	2.36389
50000	87.305	41.69	5.65861	9.91194	19.0128
N reference 300000
N targets	Beagle5-default	Eagle2-default	SHAPEIT4-P=1	SHAPEIT4-P=2	SHAPEIT4-P=4
500	2.63278	0.5425	0.605278	0.625556	0.679444
5000	13.4164	4.06278	1.02194	1.33	2.285
50000	96.4178	37.7083	4.90333	8.63278	15.6369
N reference 400000
N targets	Beagle5-default	Eagle2-default	SHAPEIT4-P=1	SHAPEIT4-P=2	SHAPEIT4-P=4
500	3.32333	0.63	0.766944	0.690556	0.744444
5000	15.0433	4.95833	0.9875	1.25889	1.75639
50000	95.2433	40.0642	4.38833	7.27639	13.9067

## Sheet: Figure4a
	No Scaffold	UK Biobanl scaffold	Trio Scaffold
No reads	0.815302	0.789532	0.767761
Solid 5500W	0.785533	0.719332	0.702892
Complete Genomics	0.626472	0.610921	0.559826
Hi-seq	0.465633	0.425201	0.393655
PacBio	0.219043	0.185276	0.154619
10x genomics	0.0656646	0.0987202	0.0607509

## Sheet: Figure4b
	No Scaffold	UK Biobanl scaffold	Trio Scaffold
No reads	0.279328	0.2128	0.17589
Solid 5500W	0.296188	0.200041	0.163131
Complete Genomics	0.256089	0.181814	0.147638
Hi-seq	0.218724	0.16541	0.14217
PacBio	0.14536	0.113463	0.0893122
10x genomics	0.0416943	0.0774324	0.0412362

## Sheet: Figure4c
	Fraction of hets Informed	SER in phase sets Before refinement	SER in phase sets After refinement
Solid 5500W	9.80362	0.838432	0.0906413
Complete genomics	35.0535	0.532353	0.0545028
Hi-seq	57.9353	0.0498485	0.046014
PacBio	90.1386	0.337646	0.0542206
10x genomics	97.7151	0.205714	0.0827429
